# Supplementary material for: Anxiety and Depression in Patients With Pulmonary Arterial Hypertension in Northwest China: A Cross-Sectional Study
Source: Front Psychiatry. 2022 Feb 4;12:758120. doi: 10.3389/fpsyt.2021.758120 (PMC8854771; doi:10.3389/fpsyt.2021.758120)
Supplement: Supplementary file 1 [file Table_1.XLSX]

## Sheet: Characteristics
Questionnaire
numbers	Gender	Age	Marital status	Home location	Educational level	Profession	Smoking	Drinking	WHO-FC	Mean PAP	Mean PAP	6MWD
1	female	46	married	Rural	High school	Farmers	No	No	Ⅲ	43	64	332
2	female	36	married	Urban	College degree	Cadre	Yes	No	Ⅲ	52	48	320
3	male	61	married	Urban	Bachelor's degree	Cadre	Yes	Yes	Ⅲ	26	51	431
4	female	70	married	Urban	Junior high school	Farmers	No	No	Ⅲ	61	46	143
5	female	44	married	Rural	Junior high school	Farmers	No	No	Ⅱ	48	56	412
6	female	47	married	Rural	Junior high school	Worker	No	No	Ⅱ	64	33	404
7	male	53	married	Urban	College degree	Cadre	No	No	Ⅱ	55	52	408
8	female	85	married	Urban	Junior high school	Cadre	Yes	No	Ⅲ	37	46	345
9	female	26	married	Rural	Junior high school	Farmers	No	Yes	Ⅲ	54	52	336
10	male	63	married	Urban	Bachelor's degree	Cadre	Yes	Yes	Ⅲ	43	48	338
11	male	56	married	Urban	High school	Farmers	Yes	Yes	Ⅲ	30	58	365
12	female	55	married	Urban	College degree	Cadre	No	No	Ⅱ	60	54	136
13	female	55	married	Rural	Primary school	Farmers	No	No	Ⅱ	26	60	416
14	male	45	married	Rural	Primary school	Worker	Yes	No	Ⅲ	31	55	390
15	female	53	married	Rural	Primary school	Worker	No	No	Ⅲ	29	42	400
16	female	34	married	Rural	Junior high school	Farmers	No	No	Ⅲ	34	53	412
17	male	72	married	Rural	Primary school	Farmers	Yes	No	Ⅲ	47	47	335
18	female	65	married	Rural	Primary school	Farmers	No	No	Ⅱ	40	32	149
19	female	63	married	Urban	Primary school	Cadre	No	No	Ⅲ	26	46	356
20	male	50	married	Urban	Primary school	Worker	No	No	Ⅱ	38	48	370
21	male	67	married	Urban	College degree	Cadre	No	No	Ⅲ	29	50	369
22	male	61	married	Urban	College degree	Cadre	No	No	Ⅲ	42	54	334
23	female	48	married	Rural	Primary school	Farmers	No	No	Ⅰ	26	61	460
24	female	55	married	Urban	Junior high school	Farmers	No	No	Ⅱ	27	58	410
25	male	69	married	Rural	Junior high school	Farmers	Yes	Yes	Ⅰ	29	62	449
26	male	43	married	Urban	Junior high school	Worker	Yes	Yes	Ⅲ	36	52	320
27	female	28	married	Rural	Primary school	Farmers	No	No	Ⅲ	39	54	370
28	female	65	married	Urban	Primary school	Worker	No	30	Ⅲ	44	47	338
29	female	65	married	Rural	High school	Farmers	No	No	Ⅳ	54	44	270
30	female	77	married	Urban	Junior high school	Worker	No	No	Ⅳ	58	32	140
31	male	61	married	Urban	Junior high school	Worker	No	No	Ⅱ	60	33	251
32	female	61	married	Urban	High school	Worker	Yes	No	Ⅱ	32	51	360
33	male	49	married	Rural	Junior high school	Farmers	No	No	Ⅲ	29	69	382
34	male	73	married	Urban	Junior high school	retired	No	No	Ⅱ	60	51	300
35	male	59	married	Rural	Junior high school	Farmers	Yes	No	Ⅳ	27	66	489
36	male	83	married	Urban	Primary school	retired	No	No	Ⅰ	26	54	470
37	male	47	married	Urban	High school	Cadre	No	No	Ⅳ	28	43	489
38	male	44	single	Rural	College degree	Worker	No	No	Ⅲ	53	51	336
39	female	58	married	Rural	High school	Farmers	No	No	Ⅲ	36	46	358
40	female	32	married	Rural	Primary school	Farmers	No	No	Ⅲ	37	49	370
41	male	35	single	Urban	Junior high school	Farmers	No	No	Ⅲ	83	53	336
42	male	34	married	Rural	Junior high school	Worker	No	No	Ⅲ	46	49	316
43	female	58	married	Urban	Primary school	Farmers	No	No	Ⅱ	56	54	389
44	female	47	married	Urban	Primary school	Farmers	No	No	Ⅱ	67	52	342
45	female	36	single	Urban	College degree	Worker	No	No	Ⅲ	43	59	427
46	male	58	married	Urban	Junior high school	Worker	No	No	Ⅲ	53	66	346
47	male	72	married	Urban	Junior high school	retired	No	No	Ⅳ	59	48	140
48	female	67	married	Urban	Primary school	Farmers	No	No	Ⅱ	43	51	399
49	male	61	married	Rural	Junior high school	Farmers	Yes	Yes	Ⅲ	56	58	365
50	female	56	married	Rural	Junior high school	Farmers	No	No	Ⅲ	45	52	372
51	male	23	single	Urban	Bachelor's degree	Worker	Yes	No	Ⅲ	56	54	355
52	female	69	married	Rural	Primary school	Farmers	No	No	Ⅱ	44	62	409
53	female	25	single	Rural	Bachelor's degree	Worker	No	No	Ⅱ	45	54	415
54	female	46	married	Rural	High school	Farmers	No	No	Ⅲ	69	64	221
55	female	46	married	Rural	High school	Farmers	No	No	Ⅲ	43	64	332
56	female	36	married	Urban	College degree	Cadre	Yes	No	Ⅲ	52	48	320
57	male	61	married	Urban	Bachelor's degree	Cadre	Yes	Yes	Ⅲ	26	51	431
58	female	70	married	Urban	Junior high school	Farmers	No	No	Ⅲ	61	46	143
59	female	44	married	Rural	Junior high school	Farmers	No	No	Ⅱ	48	56	412
60	female	47	married	Rural	Junior high school	Worker	No	No	Ⅱ	64	33	404
61	male	53	married	Urban	College degree	Cadre	No	No	Ⅱ	55	52	408
62	female	85	married	Urban	Junior high school	Cadre	Yes	No	Ⅲ	37	46	345
63	female	26	married	Rural	Junior high school	Farmers	No	Yes	Ⅲ	54	52	336
64	male	63	married	Urban	Bachelor's degree	Cadre	Yes	Yes	Ⅲ	43	48	338
65	male	56	married	Urban	High school	Farmers	Yes	Yes	Ⅲ	30	58	365
66	female	55	married	Urban	College degree	Cadre	No	No	Ⅱ	60	54	136
67	female	55	married	Rural	Primary school	Farmers	No	No	Ⅱ	26	60	416
68	male	45	married	Rural	Primary school	Worker	Yes	No	Ⅲ	31	55	390
69	female	53	married	Rural	Primary school	Worker	No	No	Ⅲ	29	42	400
70	female	34	married	Rural	Junior high school	Farmers	No	No	Ⅲ	34	53	412
71	male	72	married	Rural	Primary school	Farmers	Yes	No	Ⅲ	47	47	335
72	female	65	married	Rural	Primary school	Farmers	No	No	Ⅱ	40	32	149
73	female	63	married	Urban	Primary school	Cadre	No	No	Ⅲ	26	46	356
74	male	50	married	Urban	Primary school	Worker	No	No	Ⅱ	38	48	370
75	male	67	married	Urban	College degree	Cadre	No	No	Ⅲ	29	50	369
76	male	61	married	Urban	College degree	Cadre	No	No	Ⅲ	42	54	334
77	female	48	married	Rural	Primary school	Farmers	No	No	Ⅰ	26	61	460
78	female	55	married	Urban	Junior high school	Farmers	No	No	Ⅱ	27	58	410
79	male	69	married	Rural	Junior high school	Farmers	Yes	Yes	Ⅰ	29	62	449
80	male	43	married	Urban	Junior high school	Worker	Yes	Yes	Ⅲ	36	52	320
81	female	28	married	Rural	Primary school	Farmers	No	No	Ⅲ	39	54	370
82	female	65	married	Urban	Primary school	Worker	No	30	Ⅲ	44	47	338
83	female	65	married	Rural	High school	Farmers	No	No	Ⅳ	54	44	270
84	female	77	married	Urban	Junior high school	Worker	No	No	Ⅳ	58	32	140
85	male	61	married	Urban	Junior high school	Worker	No	No	Ⅱ	60	33	251
86	female	61	married	Urban	High school	Worker	Yes	No	Ⅱ	32	51	360
87	male	49	married	Rural	Junior high school	Farmers	No	No	Ⅲ	29	69	382
88	male	73	married	Urban	Junior high school	retired	No	No	Ⅱ	60	51	300
89	male	59	married	Rural	Junior high school	Farmers	Yes	No	Ⅳ	27	66	489
90	male	83	married	Urban	Primary school	retired	No	No	Ⅰ	26	54	470
91	male	47	married	Urban	High school	Cadre	No	No	Ⅳ	28	43	489
92	male	44	single	Rural	College degree	Worker	No	No	Ⅲ	53	51	336
93	female	58	married	Rural	High school	Farmers	No	No	Ⅲ	36	46	358
94	female	32	married	Rural	Primary school	Farmers	No	No	Ⅲ	37	49	370
95	male	35	single	Urban	Junior high school	Farmers	No	No	Ⅲ	83	53	336
96	male	34	married	Rural	Junior high school	Worker	No	No	Ⅲ	46	49	316
97	female	58	married	Urban	Primary school	Farmers	No	No	Ⅱ	56	54	389
98	female	47	married	Urban	Primary school	Farmers	No	No	Ⅱ	67	52	342
99	female	36	single	Urban	College degree	Worker	No	No	Ⅲ	43	59	427
100	male	58	married	Urban	Junior high school	Worker	No	No	Ⅲ	53	66	346
101	male	72	married	Urban	Junior high school	retired	No	No	Ⅳ	59	48	140
102	female	67	married	Urban	Primary school	Farmers	No	No	Ⅱ	43	51	399
103	male	61	married	Rural	Junior high school	Farmers	Yes	Yes	Ⅲ	56	58	365
104	female	56	married	Rural	Junior high school	Farmers	No	No	Ⅲ	45	52	372
105	male	23	single	Urban	Bachelor's degree	Worker	Yes	No	Ⅲ	56	54	355
106	female	69	married	Rural	Primary school	Farmers	No	No	Ⅱ	44	62	409

## Sheet: SAS、SDS
Patients with number	Questionnaire
	SAS																				SDS
	Item 1	Item 2	Item 3	Item 4	Item 5	Item 6	Item 7	Item 8	Item 9	Item 10	Item 11	Item 12	Item 13	Item 14	Item 15	Item 16	Item 17	Item 18	Item 19	Item 20	Item 1	Item 2	Item 3	Item 4	Item 5	Item 6	Item 7	Item 8	Item 9	Item 10	Item 11	Item 12	Item 13	Item 14	Item 15	Item 16	Item 17	Item 18	Item 19	Item 20
1	2	1	2	2	2	1	3	2	2	2	1	2	1	1	1	1	1	1	1	1	1	2	2	1	1	1	3	3	3	2	1	1	2	1	3	1	3	1	3	2
2	3	1	2	1	1	1	2	3	2	2	1	1	2	2	1	3	1	1	2	2	2	3	2	3	2	1	1	1	2	2	3	2	2	2	1	2	1	1	1	2
3	1	1	2	1	1	1	2	2	3	2	2	2	4	1	1	1	3	2	4	2	2	4	2	1	2	2	1	1	2	1	3	2	2	4	2	1	4	1	1	4
4	1	1	1	1	4	1	2	3	4	2	2	3	3	3	3	1	4	1	2	2	1	4	1	3	4	3	2	2	2	2	4	4	1	4	1	4	4	4	2	3
5	1	1	1	1	4	2	1	1	3	1	2	2	3	2	1	1	4	1	4	1	2	3	2	2	4	3	2	1	1	1	4	2	1	4	1	4	4	4	2	4
6	1	1	2	1	4	2	2	3	3	1	1	1	2	1	1	1	1	3	3	1	1	4	1	2	4	3	1	1	1	2	3	1	1	4	1	4	3	2	1	3
7	1	1	1	1	3	1	3	3	3	3	1	1	3	2	1	1	2	1	2	1	1	1	1	3	3	2	1	1	2	3	3	1	1	3	2	3	3	3	1	3
8	3	1	3	2	1	1	3	3	2	2	3	2	1	2	2	1	1	1	1	3	2	3	1	3	1	1	1	2	3	3	3	1	2	3	1	3	3	3	1	3
9	2	1	3	1	3	1	1	3	3	2	2	2	1	2	1	1	3	1	2	2	2	1	2	2	2	3	3	1	2	1	3	3	1	3	1	3	3	3	1	3
10	1	1	2	1	4	2	1	3	2	1	1	3	1	1	1	4	3	1	1	1	2	1	1	4	4	4	4	2	2	1	4	3	2	3	2	3	3	3	1	4
11	1	1	1	1	4	1	1	1	4	1	1	1	4	1	1	1	4	1	4	1	2	4	2	1	4	4	1	1	1	2	4	1	2	4	2	1	4	4	1	4
12	1	1	1	1	4	1	4	4	1	3	1	4	1	1	1	1	1	1	1	1	3	2	1	4	3	1	4	1	1	3	2	4	1	4	1	2	4	2	1	4
13	1	1	1	1	1	1	1	1	4	1	1	1	4	1	2	1	4	1	4	1	1	2	1	1	4	4	1	2	1	1	4	4	1	4	1	2	4	4	1	4
14	1	2	2	2	2	2	2	1	2	3	2	2	1	2	3	2	1	2	2	2	3	4	2	3	2	3	2	3	1	3	2	3	2	2	3	2	2	3	3	2
15	2	3	3	2	3	2	1	3	2	2	2	3	3	2	3	3	3	2	2	1	2	3	2	3	3	3	2	3	2	3	2	3	3	2	3	3	2	3	2	3
16	1	1	3	2	2	1	2	3	2	1	2	1	3	1	1	1	3	1	1	1	3	3	1	3	3	2	1	1	1	2	2	2	3	3	3	3	3	3	1	3
17	1	1	1	1	3	1	2	1	3	1	1	1	3	1	1	2	1	1	2	1	1	3	1	2	3	1	3	1	1	1	3	1	1	3	1	3	3	3	1	3
18	1	2	2	3	2	3	2	2	3	2	2	3	2	2	3	1	1	1	2	1	3	3	2	3	2	2	3	3	2	2	2	3	2	4	1	2	3	2	2	2
19	2	2	2	1	3	2	2	2	3	2	2	2	2	1	2	2	2	2	2	1	3	3	2	2	3	1	2	2	2	2	3	2	2	3	2	2	3	3	1	3
20	2	2	1	1	3	2	2	3	2	3	3	2	2	2	2	2	2	1	3	2	1	3	2	2	3	1	2	2	2	3	2	2	1	3	3	2	3	2	1	1
21	3	1	2	1	1	1	2	3	2	2	1	1	2	1	3	3	4	1	2	1	2	3	1	4	3	3	1	2	2	3	2	1	3	3	2	4	4	3	1	3
22	2	2	2	1	3	1	2	2	3	2	3	1	2	1	2	2	2	1	2	2	2	3	1	2	2	1	2	2	2	3	3	2	2	3	3	2	3	3	1	2
23	1	1	1	1	3	1	2	2	3	2	1	1	4	1	1	1	4	1	3	1	1	2	1	2	3	1	1	1	1	1	3	2	1	3	1	3	3	3	1	1
24	2	2	3	1	1	1	4	4	2	3	4	3	1	4	1	1	1	1	1	4	3	1	4	4	1	1	2	3	3	3	3	1	3	1	2	1	3	2	2	2
25	1	1	1	1	2	1	1	1	2	2	1	1	1	1	1	2	1	1	1	1	4	1	1	1	1	2	1	1	1	1	1	1	1	1	1	1	1	1	1	1
26	2	1	2	1	3	1	2	2	2	2	1	2	1	2	1	2	1	1	3	2	2	3	1	2	1	2	1	1	1	2	1	1	1	3	2	3	3	3	3	2
27	2	1	1	1	3	1	2	2	1	1	2	1	1	1	1	1	1	1	3	1	1	4	1	1	1	2	1	1	1	1	1	3	1	4	1	1	3	3	1	3
28	3	2	3	1	3	1	2	1	1	2	1	1	4	1	3	1	2	1	4	2	2	3	2	1	3	2	1	1	2	1	3	2	2	3	2	2	3	3	1	3
29	1	1	1	1	4	1	1	2	4	1	1	1	2	1	2	1	3	1	4	1	2	3	1	1	4	4	1	2	1	1	3	3	1	3	1	3	3	3	1	3
30	1	1	1	1	3	1	3	4	1	2	3	1	2	2	1	1	3	1	1	2	2	3	2	3	3	3	1	1	1	4	4	2	2	3	1	3	3	4	1	3
31	4	1	1	1	4	1	1	1	4	1	1	1	4	1	1	4	4	4	4	1	1	4	1	1	4	4	1	1	1	4	4	4	1	4	1	4	4	4	1	4
32	2	1	2	1	4	2	3	3	1	2	2	1	2	3	2	2	1	1	3	2	1	2	1	3	3	3	2	1	2	2	1	3	1	3	1	3	3	2	1	3
33	1	1	2	1	1	1	4	1	4	1	1	2	1	1	1	2	1	4	3	2	3	1	2	1	4	1	1	1	1	4	2	3	1	4	3	1	2	2	1	1
34	1	1	2	1	3	1	1	3	3	3	2	2	3	1	3	3	3	1	3	2	2	3	1	2	2	1	1	2	1	3	3	3	1	3	3	3	3	2	1	1
35	1	1	1	1	3	1	2	1	3	1	2	1	2	1	1	1	3	1	3	1	1	1	1	1	3	1	1	2	1	1	3	1	1	3	1	3	3	2	1	3
36	2	1	1	1	3	3	2	1	3	2	1	1	3	1	1	2	4	2	2	1	1	3	1	2	3	1	2	1	2	1	3	3	2	3	2	3	2	3	1	3
37	2	3	2	3	2	3	3	1	4	1	2	4	2	3	2	3	2	2	2	1	2	2	3	4	2	3	2	4	2	3	2	4	2	3	3	2	3	2	3	2
38	1	1	1	1	3	1	1	2	3	2	1	1	1	4	1	2	4	2	4	2	2	3	1	1	2	3	1	1	1	1	3	3	1	4	1	2	3	3	1	2
39	1	1	1	1	1	1	4	3	2	3	3	3	2	1	1	2	2	2	2	2	3	1	3	4	3	3	3	2	1	4	2	3	3	1	3	3	1	3	3	1
40	2	1	2	2	2	1	2	3	2	1	2	2	1	2	2	1	3	2	3	1	2	3	2	2	4	2	1	1	1	1	3	3	2	3	1	2	3	3	2	2
41	2	1	2	1	3	2	2	2	1	2	2	2	1	2	2	1	2	1	4	3	2	2	2	4	1	1	1	2	4	2	1	1	4	1	4	3	1	1	3	1
42	2	1	3	1	3	1	4	3	3	3	2	3	1	4	3	3	1	1	4	1	3	1	1	4	2	2	1	1	3	3	1	3	2	4	1	2	3	3	2	2
43	2	2	2	1	4	2	2	2	2	3	2	1	1	2	1	1	1	2	2	3	2	2	3	4	4	3	1	2	3	3	3	3	2	3	2	3	4	3	2	3
44	3	1	2	2	2	1	3	2	2	3	2	1	2	2	1	1	1	3	2	3	2	2	2	3	4	2	1	3	3	3	3	3	2	3	3	3	4	3	1	4
45	1	1	1	1	1	1	1	2	4	1	1	1	3	1	1	1	3	1	1	3	3	3	1	3	3	2	1	1	1	2	3	3	1	3	2	1	2	3	1	4
46	2	1	2	1	3	1	1	2	1	2	3	1	1	1	1	1	3	1	1	1	1	2	1	2	3	3	4	1	1	3	4	2	2	4	4	4	4	4	1	4
47	2	1	2	1	1	1	1	2	3	2	1	1	3	1	1	2	3	1	2	1	2	3	2	3	2	1	1	1	1	2	3	3	2	3	2	3	3	3	1	3
48	2	1	2	1	3	1	2	4	3	1	2	1	3	2	3	1	2	1	4	1	2	1	1	4	2	1	1	1	1	4	1	3	2	3	3	3	3	3	1	3
49	1	1	3	1	2	1	1	3	3	1	1	1	1	1	1	1	2	2	1	1	3	2	1	3	3	1	1	1	1	3	1	2	2	3	3	3	3	3	1	3
50	3	2	3	2	2	1	1	3	2	1	2	1	1	2	1	1	2	1	3	1	1	3	1	1	3	1	1	1	1	3	1	2	1	3	3	3	3	3	1	3
51	1	1	1	1	4	1	1	1	1	1	1	1	1	1	1	2	1	1	1	1	3	2	2	2	3	2	1	1	2	2	3	3	2	2	2	2	1	1	2	2
52	2	2	2	1	2	1	1	2	3	1	1	1	2	1	1	1	1	1	1	1	2	3	2	1	1	1	1	1	1	2	1	3	2	3	1	3	3	3	1	3
53	2	2	2	2	1	1	2	3	2	4	2	1	2	2	3	2	2	3	1	2	3	2	2	3	2	2	2	1	3	4	4	2	2	3	3	1	1	1	4	1
54	2	1	2	2	2	1	3	2	2	2	1	2	1	1	1	1	1	1	1	1	1	2	2	1	1	1	3	3	3	2	1	1	2	1	3	1	3	1	3	2
55	3	1	2	1	1	1	2	3	2	2	1	1	2	2	1	3	1	1	2	2	2	3	2	3	2	1	1	1	2	2	3	2	2	2	1	2	1	1	1	2
56	1	1	2	1	1	1	2	2	3	2	2	2	4	1	1	1	3	2	4	2	2	4	2	1	2	2	1	1	2	1	3	2	2	4	2	1	4	1	1	4
57	1	1	1	1	4	1	2	3	4	2	2	3	3	3	3	1	4	1	2	2	1	4	1	3	4	3	2	2	2	2	4	4	1	4	1	4	4	4	2	3
58	1	1	1	1	4	2	1	1	3	1	2	2	3	2	1	1	4	1	4	1	2	3	2	2	4	3	2	1	1	1	4	2	1	4	1	4	4	4	2	4
59	1	1	2	1	4	2	2	3	3	1	1	1	2	1	1	1	1	3	3	1	1	4	1	2	4	3	1	1	1	2	3	1	1	4	1	4	3	2	1	3
60	1	1	1	1	3	1	3	3	3	3	1	1	3	2	1	1	2	1	2	1	1	1	1	3	3	2	1	1	2	3	3	1	1	3	2	3	3	3	1	3
61	3	1	3	2	1	1	3	3	2	2	3	2	1	2	2	1	1	1	1	3	2	3	1	3	1	1	1	2	3	3	3	1	2	3	1	3	3	3	1	3
62	2	1	3	1	3	1	1	3	3	2	2	2	1	2	1	1	3	1	2	2	2	1	2	2	2	3	3	1	2	1	3	3	1	3	1	3	3	3	1	3
63	1	1	2	1	4	2	1	3	2	1	1	3	1	1	1	4	3	1	1	1	2	1	1	4	4	4	4	2	2	1	4	3	2	3	2	3	3	3	1	4
64	1	1	1	1	4	1	1	1	4	1	1	1	4	1	1	1	4	1	4	1	2	4	2	1	4	4	1	1	1	2	4	1	2	4	2	1	4	4	1	4
65	1	1	1	1	4	1	4	4	1	3	1	4	1	1	1	1	1	1	1	1	3	2	1	4	3	1	4	1	1	3	2	4	1	4	1	2	4	2	1	4
66	1	1	1	1	1	1	1	1	4	1	1	1	4	1	2	1	4	1	4	1	1	2	1	1	4	4	1	2	1	1	4	4	1	4	1	2	4	4	1	4
67	1	2	2	2	2	2	2	1	2	3	2	2	1	2	3	2	1	2	2	2	3	4	2	3	2	3	2	3	1	3	2	3	2	2	3	2	2	3	3	2
68	2	3	3	2	3	2	1	3	2	2	2	3	3	2	3	3	3	2	2	1	2	3	2	3	3	3	2	3	2	3	2	3	3	2	3	3	2	3	2	3
69	1	1	3	2	2	1	2	3	2	1	2	1	3	1	1	1	3	1	1	1	3	3	1	3	3	2	1	1	1	2	2	2	3	3	3	3	3	3	1	3
70	1	1	1	1	3	1	2	1	3	1	1	1	3	1	1	2	1	1	2	1	1	3	1	2	3	1	3	1	1	1	3	1	1	3	1	3	3	3	1	3
71	1	2	2	3	2	3	2	2	3	2	2	3	2	2	3	1	1	1	2	1	3	3	2	3	2	2	3	3	2	2	2	3	2	4	1	2	3	2	2	2
72	2	2	2	1	3	2	2	2	3	2	2	2	2	1	2	2	2	2	2	1	3	3	2	2	3	1	2	2	2	2	3	2	2	3	2	2	3	3	1	3
73	2	2	1	1	3	2	2	3	2	3	3	2	2	2	2	2	2	1	3	2	1	3	2	2	3	1	2	2	2	3	2	2	1	3	3	2	3	2	1	1
74	3	1	2	1	1	1	2	3	2	2	1	1	2	1	3	3	4	1	2	1	2	3	1	4	3	3	1	2	2	3	2	1	3	3	2	4	4	3	1	3
75	2	2	2	1	3	1	2	2	3	2	3	1	2	1	2	2	2	1	2	2	2	3	1	2	2	1	2	2	2	3	3	2	2	3	3	2	3	3	1	2
76	1	1	1	1	3	1	2	2	3	2	1	1	4	1	1	1	4	1	3	1	1	2	1	2	3	1	1	1	1	1	3	2	1	3	1	3	3	3	1	1
77	2	2	3	1	1	1	4	4	2	3	4	3	1	4	1	1	1	1	1	4	3	1	4	4	1	1	2	3	3	3	3	1	3	1	2	1	3	2	2	2
78	1	1	1	1	2	1	1	1	2	2	1	1	1	1	1	2	1	1	1	1	4	1	1	1	1	2	1	1	1	1	1	1	1	1	1	1	1	1	1	1
79	2	1	2	1	3	1	2	2	2	2	1	2	1	2	1	2	1	1	3	2	2	3	1	2	1	2	1	1	1	2	1	1	1	3	2	3	3	3	3	2
80	2	1	1	1	3	1	2	2	1	1	2	1	1	1	1	1	1	1	3	1	1	4	1	1	1	2	1	1	1	1	1	3	1	4	1	1	3	3	1	3
81	3	2	3	1	3	1	2	1	1	2	1	1	4	1	3	1	2	1	4	2	2	3	2	1	3	2	1	1	2	1	3	2	2	3	2	2	3	3	1	3
82	1	1	1	1	4	1	1	2	4	1	1	1	2	1	2	1	3	1	4	1	2	3	1	1	4	4	1	2	1	1	3	3	1	3	1	3	3	3	1	3
83	1	1	1	1	3	1	3	4	1	2	3	1	2	2	1	1	3	1	1	2	2	3	2	3	3	3	1	1	1	4	4	2	2	3	1	3	3	4	1	3
84	4	1	1	1	4	1	1	1	4	1	1	1	4	1	1	4	4	4	4	1	1	4	1	1	4	4	1	1	1	4	4	4	1	4	1	4	4	4	1	4
85	2	1	2	1	4	2	3	3	1	2	2	1	2	3	2	2	1	1	3	2	1	2	1	3	3	3	2	1	2	2	1	3	1	3	1	3	3	2	1	3
86	1	1	2	1	1	1	4	1	4	1	1	2	1	1	1	2	1	4	3	2	3	1	2	1	4	1	1	1	1	4	2	3	1	4	3	1	2	2	1	1
87	1	1	2	1	3	1	1	3	3	3	2	2	3	1	3	3	3	1	3	2	2	3	1	2	2	1	1	2	1	3	3	3	1	3	3	3	3	2	1	1
88	1	1	1	1	3	1	2	1	3	1	2	1	2	1	1	1	3	1	3	1	1	1	1	1	3	1	1	2	1	1	3	1	1	3	1	3	3	2	1	3
89	2	1	1	1	3	3	2	1	3	2	1	1	3	1	1	2	4	2	2	1	1	3	1	2	3	1	2	1	2	1	3	3	2	3	2	3	2	3	1	3
90	2	3	2	3	2	3	3	1	4	1	2	4	2	3	2	3	2	2	2	1	2	2	3	4	2	3	2	4	2	3	2	4	2	3	3	2	3	2	3	2
91	1	1	1	1	3	1	1	2	3	2	1	1	1	4	1	2	4	2	4	2	2	3	1	1	2	3	1	1	1	1	3	3	1	4	1	2	3	3	1	2
92	1	1	1	1	1	1	4	3	2	3	3	3	2	1	1	2	2	2	2	2	3	1	3	4	3	3	3	2	1	4	2	3	3	1	3	3	1	3	3	1
93	2	1	2	2	2	1	2	3	2	1	2	2	1	2	2	1	3	2	3	1	2	3	2	2	4	2	1	1	1	1	3	3	2	3	1	2	3	3	2	2
94	2	1	2	1	3	2	2	2	1	2	2	2	1	2	2	1	2	1	4	3	2	2	2	4	1	1	1	2	4	2	1	1	4	1	4	3	1	1	3	1
95	2	1	3	1	3	1	4	3	3	3	2	3	1	4	3	3	1	1	4	1	3	1	1	4	2	2	1	1	3	3	1	3	2	4	1	2	3	3	2	2
96	2	2	2	1	4	2	2	2	2	3	2	1	1	2	1	1	1	2	2	3	2	2	3	4	4	3	1	2	3	3	3	3	2	3	2	3	4	3	2	3
97	3	1	2	2	2	1	3	2	2	3	2	1	2	2	1	1	1	3	2	3	2	2	2	3	4	2	1	3	3	3	3	3	2	3	3	3	4	3	1	4
98	1	1	1	1	1	1	1	2	4	1	1	1	3	1	1	1	3	1	1	3	3	3	1	3	3	2	1	1	1	2	3	3	1	3	2	1	2	3	1	4
99	2	1	2	1	3	1	1	2	1	2	3	1	1	1	1	1	3	1	1	1	1	2	1	2	3	3	4	1	1	3	4	2	2	4	4	4	4	4	1	4
100	2	1	2	1	1	1	1	2	3	2	1	1	3	1	1	2	3	1	2	1	2	3	2	3	2	1	1	1	1	2	3	3	2	3	2	3	3	3	1	3
101	2	1	2	1	3	1	2	4	3	1	2	1	3	2	3	1	2	1	4	1	2	1	1	4	2	1	1	1	1	4	1	3	2	3	3	3	3	3	1	3
102	1	1	3	1	2	1	1	3	3	1	1	1	1	1	1	1	2	2	1	1	3	2	1	3	3	1	1	1	1	3	1	2	2	3	3	3	3	3	1	3
103	3	2	3	2	2	1	1	3	2	1	2	1	1	2	1	1	2	1	3	1	1	3	1	1	3	1	1	1	1	3	1	2	1	3	3	3	3	3	1	3
104	1	1	1	1	4	1	1	1	1	1	1	1	1	1	1	2	1	1	1	1	3	2	2	2	3	2	1	1	2	2	3	3	2	2	2	2	1	1	2	2
105	2	2	2	1	2	1	1	2	3	1	1	1	2	1	1	1	1	1	1	1	2	3	2	1	1	1	1	1	1	2	1	3	2	3	1	3	3	3	1	3
106	2	2	2	2	1	1	2	3	2	4	2	1	2	2	3	2	2	3	1	2	3	2	2	3	2	2	2	1	3	4	4	2	2	3	3	1	1	1	4	1
